# Supplementary material for: Enhanced Light Absorption and Efficient Carrier Collection in MoS2 Monolayers on Au Nanopillars
Source: Nanomaterials (Basel). 2022 May 5;12(9):1567. doi: 10.3390/nano12091567 (PMC9104364; doi:10.3390/nano12091567)
Supplement: Supplementary file 1 [file nanomaterials-12-01567-s001.zip]

Archive with 1 entries (1 files):
- nanomaterials-1715199-supplementary.pdf
